# Supplementary material for: Dopamine Signaling Regulates Fat Content through β-Oxidation in Caenorhabditis elegans
Source: PLoS One. 2014 Jan 22;9(1):e85874. doi: 10.1371/journal.pone.0085874 (PMC3899111; doi:10.1371/journal.pone.0085874)
Supplement: Table S1 — List of primers and cycle thresholds (Ct) used for gene transcriptional level measurements. (XLSX) [file pone.0085874.s008.xlsx]

## Sheet: Primers
					Genes in RED were used as housekeeping.
				Name	Gene	Primer F	Primer R
				GLUTARYL-COENZYME A DEHYDROGENASE	F54D5.7	AAGAAGATCGGATGCTTCGG	GTGGCGAGCACTTCTCGC
				ACYL-COENZYME A OXIDASE I	F59F4.1	TGCTTGTCCAATATGCGTCC	ACCAAGATACTTTTCGTAGGC
				3-ketoacyl-coA thiolase	T02G5.8	GTTAATGAAGCCTTCTCATGTG	CAGCAACTCCGATTTGGCC
				Fatty Acid Binding Protein	EEED8.2	TTCTCGAGTTGAGAGATCGG	ATTCTGGCTCTCCGATCCG
				Fatty Acid CoA Synthetase	Y76A2B.3	ATTCGAAGCTCCTGGATTGG	CATTATTCTCCATTCTCATCAC
				Enoyl-CoA Hydratase	F43H9.1	AGGAAAAGCTGTTGAGGAGG	CTTTATACTTTCAGCGAGCAC
				Acyl-CoA Dehydrogenase	T08G2.3	TCGACAACAAGGTGCGCTC	GAATTTGCGAGGTTCCCTCG
				Acyl-CoA Oxidase	F08A8.4	ATATCTGGAGAAGATTCGACC	CAAGTACTTATCGACTGACGG
				Carnitine-Palmitoyl Transferase	W01A11.5	TATGAACCAGCATCAGCTCG	GACGATCGACTCCTTGCCC
				3OH-Acyl CoA Dehydrogenase	F01G4.2	CAGGACTTATGGATACTCCAC	GGCATGCGGAGTGCTCCG
				Acyl-CoA Synthetase	F37C12.7	AAACAACTCGAAGAACATGCC	TGCTTATACAGATCATCGAGG
				ATP Binding Protein	C44B7.8	GATTGTTCTACCACAAACCAC	GAAACGATATGATCCACGTCC
				Peroxisomal Membrane	C44B7.9	GATTGTTTTACCACAAACCAC	GTTCGAAACGATATGATCCAC
				glyceraldehyde-3-phosphate dehydrogenase	K10B3.8	GAATTCTCGCTTACACTGAGG	CTTGGTGGCGATGTACGAG
				glyceraldehyde-3-phosphate dehydrogenase	T09F3.3	AAGCCAGCTTCGATGGACG	CCAAGAGACGAGCTTGACG
				Fatty-Acid Hydroxylase	C25A1.5	GTTATTTGGATATGTAACCTACG	GCCCATTCCGAGTGTGTGG
				3-hydroxymethyl-3-methylglutaryl-coenzyme A lyase	Y71G12B.10	TTTCCACGACACATACGGTC	CTTTGTCCAAATTGACACCAG
				HMG-CoA Synthase	F25B4.6	TGACCGAATTCAGTTTACTCC	TAATGATGAATTCCGTTCCCG

## Sheet: Samples Cts
			HK = Housekeeping
			Geomean = Geometric Mean
			Sample							Sample							Sample							Sample
			Control Dopamine 5 mM_1							Dopamine 5 mM_1							Control Dopamine 30 mM_1							Dopamine 30 mM_1
				Gene	Cт Mean	Cт SD	2ˆ-dCT				Gene	Cт Mean	Cт SD	2ˆ-dCT				Gene	Cт Mean	Cт SD	2ˆ-dCT				Gene	Cт Mean	Cт SD	2ˆ-dCT
				F54D5.7	22.7184	0.227834	5.19221				F54D5.7	23.8976	0.063165	4.61796				EEED8.2	25.9812	0.0945524	1.03637				EEED8.2	26.3527	0.120625	1.19189
				F59F4.1	24.8022	0.106351	1.22484				F59F4.1	25.8748	0.0992807	1.17288				Y76A2B.3	24.9396	0.0353876	2.1334				Y76A2B.3	24.8347	0.140552	3.41359
				T02G5.8	19.9229	0.0410911	36.0472				T02G5.8	19.9444	0.00906475	71.5311				F43H9.1	24.9079	0.0149885	2.18086				F43H9.1	24.9592	0.0368713	3.13137
				EEED8.2	22.2918	0.0791875	6.97863				EEED8.2	25.9254	0.0730451	1.13248				T08G2.3	24.961	0.0198749	2.10196				T08G2.3	24.788	0.232698	3.52573
				Y76A2B.3	22.8305	0.0963835	4.80397				Y76A2B.3	23.7936	0.20103	4.96316				F08A8.4	21.9167	0.0496591	17.34				F08A8.4	21.9107	0.0589868	25.9066
				F43H9.1	24.8997	0.0339023	1.14479				F43H9.1	25.8916	0.0730239	1.15929				W01A11.5	23.8977	0.083527	4.39267				W01A11.5	23.915	0.0597071	6.45754
				T08G2.3	25.4253	0.0185271	0.795255				T08G2.3	26.2174	0.547723	0.924938				F01G4.2	20.8452	0.0840895	36.4416				F01G4.2	21.9193	0.0188436	25.7524
				F08A8.4	21.909	0.0331917	9.09937				F08A8.4	22.8965	0.0683994	9.24329				F37C12.7	22.9125	0.0682296	8.69554				F37C12.7	22.909	0.0460471	12.9688
				W01A11.5	22.9157	0.0657401	4.52848				W01A11.5	23.9043	0.0606179	4.59674				C44B7.8	22.9254	0.00553775	HK Genes Geomean				C44B7.8	22.9408	0.012641	HK Genes Geomean
				F01G4.2	19.8716	0.0613845	37.353				F01G4.2	20.9412	0.0334144	35.8445				C44B7.9	22.8779	0.0692417	26.0328				C44B7.9	23.1805	0.641919	26.606
				F37C12.7	20.9377	0.0376823	17.8401				F37C12.7	21.9365	0.0406732	17.9805				K10B3.8	28.8157	0.113146					K10B3.8	29.8672	0.0935795
				C44B7.8	21.9083	0.0345251	HK Genes Geomean				C44B7.8	22.7805	0.142508	HK Genes Geomean				T09F3.3	32.7492	0.253323					T09F3.3	33.4687	0.192616
				C44B7.9	21.6618	0.240783	25.0947				C44B7.9	22.8703	0.0574776	26.1049				C25A1.5	22.8862	0.0686109					C25A1.5	23.8791	0.12226
				K10B3.8	28.8668	0.124102					K10B3.8	29.0877	0.202709					Y71G12B.10	28.7229	0.181983					Y71G12B.10	28.6793	0.211295
				T09F3.3	31.498	0.173394					T09F3.3	31.9379	0.0187415					F25B4.6	24.9043	0.0305326					F25B4.6	25.924	0.0228894
				C25A1.5	21.0705	0.123785					C25A1.5	22.8643	0.135882
				Y71G12B.10	27.6562	0.246243					Y71G12B.10	28.778	0.209448
				F25B4.6	24.9246	0.0437899					F25B4.6	25.9406	0.0152249				Control Dopamine 30 mM_2							Dopamine 30 mM_2
																		Gene	Cт Mean	Cт SD	2ˆ-dCT				Gene	Cт Mean	Cт SD	2ˆ-dCT
																		EEED8.2	25.9191	0.137088	1.00904				EEED8.2	25.8349	0.104348	0.662172
			Control Dopamine 5 mM_2							Dopamine 5 mM_2								Y76A2B.3	24.8652	0.0426506	2.0948				Y76A2B.3	23.9023	0.0428547	2.52769
				Gene	Cт Mean	Cт SD	2ˆ-dCT				Gene	Cт Mean	Cт SD	2ˆ-dCT				F43H9.1	24.9068	0.0229396	2.0353				F43H9.1	23.9632	0.0339737	2.42323
				F54D5.7	21.8601	0.0629337	6.44504				F54D5.7	22.1044	0.242558	5.54979				T08G2.3	24.8223	0.234143	2.15816				T08G2.3	23.8222	0.115868	2.67201
				F59F4.1	24.8633	0.0850863	0.803883				F59F4.1	24.8622	0.0913346	0.820527				F08A8.4	21.8928	0.0571669	16.4409				F08A8.4	20.9166	0.0560275	20.0218
				T02G5.8	18.9146	0.0176802	49.6518				T02G5.8	18.8136	0.102448	54.3122				W01A11.5	23.8982	0.0892127	4.09504				W01A11.5	22.8741	0.0876818	5.15522
				EEED8.2	25.8938	0.0516425	0.393529				EEED8.2	25.9436	0.194178	0.387752				F01G4.2	20.911	0.0218212	32.4697				F01G4.2	20.9123	0.0425225	20.0816
				Y76A2B.3	22.9309	0.0180828	3.06839				Y76A2B.3	22.0872	0.229994	5.61638				F37C12.7	21.9686	0.042795	15.6004				F37C12.7	21.9133	0.0402664	10.034
				F43H9.1	23.8856	0.0383162	1.58307				F43H9.1	23.7719	0.138674	1.74709				C44B7.8	22.9312	0.0389916	HK Genes Geomean				C44B7.8	21.9264	0.0115359	HK Genes Geomean
				T08G2.3	24.1153	0.129706	1.35004				T08G2.3	23.3401	0.5374	2.35674				C44B7.9	22.8328	0.0952742	25.9321				C44B7.9	22.1805	0.441919	25.2401
				F08A8.4	20.9164	0.0572534	12.3967				F08A8.4	20.9296	0.00215252	12.5298				K10B3.8	28.8253	0.103679					K10B3.8	28.8672	0.0953565
				W01A11.5	21.9194	0.0607991	6.18551				W01A11.5	21.82	0.107092	6.75931				T09F3.3	33.6112	0.445974					T09F3.3	31.621	0.296898
				F01G4.2	19.9206	0.0180839	24.7222				F01G4.2	19.905	0.0187277	25.4901				C25A1.5	22.8409	0.099506					C25A1.5	22.0249	0.0851508
				F37C12.7	20.868	0.0679126	12.82				F37C12.7	20.9137	0.0337296	12.6683				Y71G12B.10	27.3961	0.0769204					Y71G12B.10	27.9184	0.0390591
				C44B7.8	20.792	0.124345	HK Genes Geomean				C44B7.8	20.9479	0.0157346	HK Genes Geomean				F25B4.6	24.8437	0.0741307					F25B4.6	23.9066	0.0179536
				C44B7.9	20.9516	0.026711	24.5483				C44B7.9	20.997	0.0957924	24.5768
				K10B3.8	27.8908	0.0506195					K10B3.8	27.8676	0.102962
				T09F3.3	31.8641	0.0938735					T09F3.3	31.8315	0.147257				Control Dopamine 30 mM_3							Dopamine 30 mM_3
				C25A1.5	20.8329	0.182543					C25A1.5	20.888	0.0695503					Gene	Cт Mean	Cт SD	2ˆ-dCT				Gene	Cт Mean	Cт SD	2ˆ-dCT
				Y71G12B.10	27.8915	0.0366825					Y71G12B.10	27.8008	0.150552					EEED8.2	25.7297	0.152655	1.33091				EEED8.2	25.9008	0.127935	1.21063
				F25B4.6	23.8811	0.068129					F25B4.6	23.9042	0.041582					Y76A2B.3	24.9067	0.0329301	2.35441				Y76A2B.3	24.93	0.0410882	2.37285
																		F43H9.1	24.9504	0.0326238	2.28419				F43H9.1	24.9027	0.0626256	2.41818
																		T08G2.3	25.0339	0.111788	2.15575				T08G2.3	24.9116	0.109251	2.40336
			Control Dopamine 5 mM_3							Dopamine 5 mM_3								F08A8.4	21.9075	0.0675619	18.8249				F08A8.4	21.9223	0.0482863	19.0839
				Gene	Cт Mean	Cт SD	2ˆ-dCT				Gene	Cт Mean	Cт SD	2ˆ-dCT				W01A11.5	23.8833	0.058674	4.78599				W01A11.5	23.8841	0.078695	4.89915
				F54D5.7	21.8327	0.136585	5.63875				F54D5.7	22.8377	0.136503	5.58956				F01G4.2	21.905	0.0307585	18.8587				F01G4.2	20.6986	0.192049	44.5687
				F59F4.1	23.8656	0.0746805	1.37787				F59F4.1	24.836	0.116215	1.39905				F37C12.7	22.908	0.0512219	9.40959				F37C12.7
				T02G5.8	18.9101	0.0185251	42.7539				T02G5.8	18.9201	0.060365	84.4688				C44B7.8	22.9456	0.0183166	HK Genes Geomean				C44B7.8	22.8827	0.0552383	HK Genes Geomean
				EEED8.2	25.0484	0.19345	0.606961				EEED8.2	25.9432	0.0645933	0.64945				C44B7.9	22.8287	0.0882142	26.1421				C44B7.9	22.7815	0.141723	26.1766
				Y76A2B.3	21.9139	0.00680192	5.33032				Y76A2B.3	22.9332	0.00369952	5.23153				K10B3.8	28.9098	0.0783591					K10B3.8	29.0789	0.150638
				F43H9.1	23.911	0.041622	1.33526				F43H9.1	24.8912	0.0761226	1.34658				T09F3.3	33.6476	0.384776					T09F3.3	33.8642	0.0791054
				T08G2.3	24.0833	0.174271	1.1849				T08G2.3	22.7052	0.268597	6.12736				C25A1.5	22.9253	0.0162686					C25A1.5	22.8914	0.0534401
				F08A8.4	20.9081	0.0648444	10.7031				F08A8.4	21.9082	0.0687639	10.6463				Y71G12B.10	28.8025	0.128391					Y71G12B.10	28.8195	0.120363
				W01A11.5	21.9022	0.0673051	5.37355				W01A11.5	22.8696	0.0669549	5.4676				F25B4.6	24.8005	0.109327					F25B4.6	24.8671	0.0676936
				F01G4.2	18.9007	0.0747783	43.0321				F01G4.2	19.9422	0.0206676	41.5943
				F37C12.7	19.8575	0.0949875	22.1712				F37C12.7	20.9476	0.0199999	20.7183
				C44B7.8	20.9031	0.0818148	HK Genes Geomean				C44B7.8	21.9061	0.0394622	HK Genes Geomean
				C44B7.9	20.8407	0.135674	24.3281				C44B7.9	21.8665	0.0672043	25.3205
				K10B3.8	27.8296	0.175199					K10B3.8	28.835	0.0770472
				T09F3.3	30.9668	0.0380715					T09F3.3	31.8205	0.174426
				C25A1.5	20.8839	0.091183					C25A1.5	21.8896	0.0686952
				Y71G12B.10	26.9815	0.112336					Y71G12B.10	27.8215	0.139373
				F25B4.6	23.8425	0.101851					F25B4.6	24.9294	0.0333103
